# Supplementary material for: An Insight into Nano Silver Fluoride-Coated Silk Fibroin Bioinspired Membrane Properties for Guided Tissue Regeneration
Source: Polymers (Basel). 2021 Aug 10;13(16):2659. doi: 10.3390/polym13162659 (PMC8401509; doi:10.3390/polym13162659)
Supplement: Supplementary file 1 [file polymers-13-02659-s001.zip]

Archive with 1 entries (1 files):
- polymers-1323257-supplementary.pdf
